# Supplementary material for: Hesperetin-7-O-glucoside/β-cyclodextrin Inclusion Complex Induces Acute Vasodilator Effect to Inhibit the Cold Sensation Response during Localized Cold-Stimulate Stress in Healthy Human Subjects: A Randomized, Double-Blind, Crossover, and Placebo-Controlled Study
Source: Nutrients. 2023 Aug 24;15(17):3702. doi: 10.3390/nu15173702 (PMC10489958; doi:10.3390/nu15173702)
Supplement: Supplementary file 1 [file nutrients-15-03702-s001.zip]

Archive with 1 entries (1 files):
- nutrients-2576659-supplementary.pdf
